# Supplementary material for: Extracting interpretable signatures of whole-brain dynamics through systematic comparison
Source: bioRxiv. 2024 Jun 10:2024.01.10.573372. Preprint. [Version 2] doi: 10.1101/2024.01.10.573372 (PMC11195072; doi:10.1101/2024.01.10.573372)
Supplement: Supplement 3 [file media-3.csv]

Study	Disorder	Analysis	Balanced Accuracy	SD
ABIDE	ASD	Age	50.7	3.4
UCLA_CNP	ADHD	Age	41.2	10.1
UCLA_CNP	BP	Age	62.1	12.9
UCLA_CNP	SCZ	Age	62	13.4
