# Supplementary material for: Extracting interpretable signatures of whole-brain dynamics through systematic comparison
Source: bioRxiv. 2024 Jun 10:2024.01.10.573372. Preprint. [Version 2] doi: 10.1101/2024.01.10.573372 (PMC11195072; doi:10.1101/2024.01.10.573372)
Supplement: Supplement 7 [file media-7.csv]

Disorder	Study	Wilcoxon rank-sum statistic	P-value
SCZ	UCLA_CNP	1227	2e-08
BP	UCLA_CNP	3566	1e-02
ADHD	UCLA_CNP	2219	9e-01
ASD	ABIDE	176713	4e-08
