# Supplementary material for: Extracting interpretable signatures of whole-brain dynamics through systematic comparison
Source: bioRxiv. 2024 Jun 10:2024.01.10.573372. Preprint. [Version 2] doi: 10.1101/2024.01.10.573372 (PMC11195072; doi:10.1101/2024.01.10.573372)
Supplement: Supplement 9 [file media-9.csv]

Disorder	Balanced Accuracy	SD	p-value
SCZ	69.5	12	1e-07
BP	69.8	11.6	2e-08
ADHD	52.2	11	3e-01
ASD	54.2	4.8	3e-03
